# Supplementary material for: Development of Analytical Method for the Quantitation of Monoclonal Antibodies Solutions via Raman Spectroscopy: The Case of Bevacizumab
Source: Pharmaceuticals (Basel). 2024 Mar 29;17(4):446. doi: 10.3390/ph17040446 (PMC11055105; doi:10.3390/ph17040446)
Supplement: Supplementary file 1 [file pharmaceuticals-17-00446-s001.zip]

Archive with 1 entries (1 files):
- pharmaceuticals-2876751-supplementary.pdf
